# Supplementary material for: Functional Analysis of GbFLS1045 Regulating the Metabolism of Flavonoids in Ginkgo biloba L
Source: Metabolites. 2026 Mar 13;16(3):193. doi: 10.3390/metabo16030193 (PMC13028370; doi:10.3390/metabo16030193)
Supplement: Supplementary file 1 [file metabolites-16-00193-s001.zip]

Archive with 1 entries (1 files):
- metabolites-4167964-supplementary.xlsx
