# Supplementary material for: Functional Analysis of GbFLS1045 Regulating the Metabolism of Flavonoids in Ginkgo biloba L
Source: Metabolites. 2026 Mar 13;16(3):193. doi: 10.3390/metabo16030193 (PMC13028370; doi:10.3390/metabo16030193)
Supplement: Supplementary file 1 [file metabolites-16-00193-s001.zip › metabolites-4167964-supplementary.xlsx]

## Sheet: Supplementary Table S1
Supplementary Table S1.Gene Primers Used for Cloning, Vector Construction, and qRT-PCR Analysis
Name	Sequences	Description
1300-1045-F	CGGGGGACGAGCTCGGTACCATGGCAGCCACAGCAGCGCGAGTGC	Construction of overexpression vector
1300-1045-R	CGCGGGACGAGCTCGGTACCATGGCTGATTGGGAGCAGCAAATGG	Construction of overexpression vector
Anti-1045-F	CGGGGGACGAGCTCGGTACCTTGGCTCAATTTGTTGATTTTGCGA	Construction of Anti vector
Anti-1045-R	ACATCGTATGGGTAGTCGACATGGCAGCCACAGCAGCGCGAGTGC	Construction of Anti vector
ACTIN 2-F	TATCGCTGACCGTATGAG	Reference genes for qRT-PCR in Arabidopsis thaliana
ACTIN 2-R	CTGAGGGAAGCAAGAATG	Reference genes for qRT-PCR in Arabidopsis thaliana
GAPDH-F	CTGCCAAGGCTGTAGGTAAGG	Reference genes for qRT-PCR in Ginkgo biloba
GAPDH-R	TCAGATTCCTCCTTGATGGCG	Reference genes for qRT-PCR in Ginkgo biloba
Gb_14024-F(FLSGb1045)	ATGGAAATGAAAATTAATTATTATCCGACATGCCC	qRT-PCR
Gb_14024-R(FLSGb1045)	CTATTGGCTCAATTTGTTGATTTTGCGATG	qRT-PCR
Gb_06448-F	ATGTCGAGTGCAGAAGTGCTG	qRT-PCR
Gb_06448-R	TCAGGTTTGAATTATGTAGGCCTGGAC	qRT-PCR
Gb_08047-F	TTAAGAGAGTTTATGTAGTTTTATGGCAATGGGTG	qRT-PCR
Gb_08047-R	CTCAACTTAAAATACAAGTGGCTTTAATAAGAAAATAAAAATATATGATTG	qRT-PCR
Gb_09086-F	ATGGGCGACCGACAACG	qRT-PCR
Gb_09086-R	CTATTGCAACACTCCCATCATGATGG	qRT-PCR
Gb_09087-F	ATGGCCTCCACGGTGGAATATAAAAT	qRT-PCR
Gb_09087-R	CTATTGCAACACTCGCATCATAATGGC	qRT-PCR
Gb_10488-F	ATGAGCTCCAAGCTGCGC	qRT-PCR
Gb_10488-R	CTAAAATTTCACAAAAGACACGAAGTCGTTATCAG	qRT-PCR
Gb_13074-F	ATGGACTTCATTTGGCATACAGAGG	qRT-PCR
Gb_13074-R	TCAAACCCTCAGACGCAGAAATTC	qRT-PCR
Gb_14026-F	ATGGCGGCCGAAGCAG	qRT-PCR
Gb_14026-R	CTATTGGCTTAACTTGTTGATTTTGCGATG	qRT-PCR
Gb_14029-F	ATGGCTCCCACGCGAG	qRT-PCR
Gb_14029-R	TTACTGGCCTAACTTGTTAATCTTGCG	qRT-PCR
Gb_14030-F	ATGGCTCCCACGCGAG	qRT-PCR
Gb_14030-R	TTACTGGCCTAACTTGTTAATCTTGCG	qRT-PCR
Gb_15889-F	AAGGAAGTAAGTTTATTCTTTGGCTTCGAAAAG	qRT-PCR
Gb_15889-R	TATTAATTAAATGGATTTCGTACAAATTGATACAGATCGATCAT	qRT-PCR
Gb_17915-F	ATGGAGATGAACACAATGAATGATCCTGT	qRT-PCR
Gb_17915-R	TCAGAATTCAAGAAGATCTACAAGTCCAGC	qRT-PCR
Gb_26459-F	ATGGGTTTTGGAGAAGAGAAGATGATCAT	qRT-PCR
Gb_26459-R	CTACACCAACAGTCCTTTTTCTTTGCAA	qRT-PCR
Gb_33746-F	TGGGAGTTCATAATAACTCCGAGAATACCA	qRT-PCR
Gb_33746-R	TTAGATGAGGTAGCCGTTGAAGAAATCG	qRT-PCR
Gb_33754-F	ATGGCGGCCTGTGGAAC	qRT-PCR
Gb_33754-R	TCAGATGGGGTAGTCGTTGAAGAAATC	qRT-PCR

## Sheet: Supplementary Table S2
Supplementary Table S2.The comparison results of each sample cDNA library with the Ginkgo biloba reference genome
Sample	Total clean reads	Clean Reads Rate	Raw Q30 Bases Rate	Clean Q30 Bases Rate	Mapping rate	Total gene number	Group
H11	45157082	0.9482	0.9508	0.9583	0.8912	22017	H1
H12	47864230	0.9634	0.9521	0.9574	0.9085	22966	H1
H13	473213000	0.9386	0.9508	0.9586	0.9153	23136	H1
H21	47418632	0.9502	0.9403	0.9509	0.8846	22962	H2
H22	47258686	0.9475	0.9385	0.9495	0.8798	22998	H2
H23	42642074	0.9475	0.945	0.953	0.8736	22332	H2
H31	40455886	0.9858	0.9363	0.9381	0.9112	23830	H3
H32	45870534	0.9835	0.9403	0.9421	0.9131	23758	H3
H33	46298172	0.981	0.9361	0.9383	0.9032	23441	H3
L11	46520208	0.9492	0.9475	0.9573	0.9123	23438	L1
L12	45527230	0.9477	0.9505	0.9584	0.9023	23466	L1
L13	45931636	0.947	0.9391	0.9506	0.9068	23781	L1
L21	44955598	0.9389	0.9392	0.9495	0.8794	22741	L2
L22	470425100	0.9362	0.943	0.9524	0.8825	22923	L2
L23	43580094	0.9412	0.9408	0.9505	0.7952	22619	L2
L31	46625028	0.9805	0.9391	0.9415	0.913	23426	L3
L32	47411958	0.9798	0.9385	0.9407	0.9138	23961	L3
L33	44427256	0.9824	0.9381	0.9402	0.9108	23684	L3

## Sheet: Supplementary Table S3
Supplementary Table S3.The expression levels of some significantly expressed DEGs
Gene ID	H1	H2	H3	L1	L2	L3
Gb_08047	9.09246	67.5847	76.7216	25.5706	39.7366	38.0445
Gb_15889	22.2966	9.1646	5.48401	25.0792	10.4383	3.20383
Gb_33746	16.728	1.98544	1.96541	28.1264	3.67184	1.47738
Gb_40659	8.15751	1.44618	1.05464	11.0342	3.19424	2.5403
Gb_33754	12.2729	7.00084	4.46842	16.9046	7.85911	3.82565
Gb_09086	73.3619	28.0767	3.01835	95.1821	31.187	5.04403
Gb_09087	8.57631	20.9232	6.4593	9.3546	11.6573	5.85584
Gb_26459	4.40836	1.55505	2.35508	7.77374	3.75376	4.31708
Gb_26470	43.4544	37.2879	27.3425	59.0035	52.1554	26.0539
Gb_24242	1.75833	1.23285	1.69432	8.59281	4.63056	1.81445
Gb_10030	6.99357	1.93361	2.52736	6.81452	4.84966	3.67782
Gb_17915	31.7263	21.5973	13.3372	36.1507	22.6072	16.1167
Gb_14024	114.255	25.2882	13.6034	123.319	29.3585	11.7582
Gb_14026	46.2255	9.72724	9.77661	67.7404	13.3451	10.0074
Gb_14029	38.5975	8.9572	12.5823	29.2566	7.94494	10.9883
Gb_14030	168.719	58.4552	105.142	102.05	90.2726	96.4216
Gb_32085	2.07551	0.039846	0.83442	1.4766	1.38129	2.07743
Gb_32328	1.12165	0.266703	0.471535	1.34152	0.702821	0.499432
Gb_06448	128.033	713.349	1006.67	100.52	647.585	1094.71
Gb_10488	1.78154	2.80809	5.19602	1.74013	2.99179	5.61936
Gb_13482	15.0703	8.80022	9.07903	11.1692	9.32378	10.5032
Gb_13074	10.6818	15.8558	33.3939	15.4555	18.2501	29.0039
Gb_15030	0.0789261	0.139346	0.846928	0.0686719	0.150956	1.28603
